# Supplementary material for: Baicalin Decreases the LPS-Induced Intestine Inflammatory Responses by ROS/p-ERK/p-P38 Signal Pathways In Vivo and In Vitro
Source: Biomedicines. 2025 Jan 21;13(2):251. doi: 10.3390/biomedicines13020251 (PMC11852140; doi:10.3390/biomedicines13020251)
Supplement: Supplementary file 1 [file biomedicines-13-00251-s001.zip]

Archive with 1 entries (1 files):
- biomedicines-3356047-supplementary.pdf
